# Supplementary material for: Celastrol Stabilizes Glycolipid Metabolism in Hepatic Steatosis by Binding and Regulating the Peroxisome Proliferator-Activated Receptor γ Signaling Pathway
Source: Metabolites. 2024 Jan 19;14(1):64. doi: 10.3390/metabo14010064 (PMC10818689; doi:10.3390/metabo14010064)
Supplement: Supplementary file 1 [file metabolites-14-00064-s001.zip]

Archive with 1 entries (1 files):
- metabolites-2768737-supplementary.pdf
